# Supplementary material for: What's the norm in normalization? A frightening note on the use of RT-qPCR in the livestock science
Source: Gene X. 2018 Dec 23;1:100003. doi: 10.1016/j.gene.2018.100003 (PMC7285961; doi:10.1016/j.gene.2018.100003)
Supplement: Supplementary File 1 — Complete dataset of publications included in the manuscript. [file mmc1.xlsx]

## Sheet: Supplementary File
Paper#	Year	Journal	Impact factor (SJR)	University/Founding Agency	Organism	Country of the corresponding author	Citation/DOI	Title	GENE	VALID	REPORT	SCORE	Technical Paper?	Technical paper?	260/280	RIN or equivalent	How many ICG tested	Which ICG tested	What method	Which ICG selected?	M value	Efficiency?	How E?
32	2016	JDS	2.474	Purdue University	Cow	United States	J. Dairy Sci. 99:3908–3915	Propionate induces mRNA expression of gluconeogenic genes in bovine calf hepatocytes	0	0	0	0	0	No	No	No	2			18S	No	No
45	2016	JDS	2.474	Purdue University	Cow	United States	J. Dairy Sci. 99:812–817	Short communication: Regulation of hepatic gluconeogenic enzymes by dietary glycerol in transition dairy cows	0	0	0	0	0	No	No	No	0			18S	No	Yes	Standard curve
55	2017	JDS	2.474	Purdue University	Cow	United States	J. Dairy Sci. 100:1009–1018	Hepatic expression of aminoadipate semialdehyde synthase is unchanged by postruminal lysine supply in lactating dairy cows	0	0	0	0	0	No	Yes	Yes	0			18S	No	No
61	2015	JDS	2.474	Purdue University	Cow	United States	J. Dairy Sci. 98:8698–8709	Effect of propionate on mRNA expression of key genes for gluconeogenesis in liver of dairy cattle	0	0	0	0	0	No	No	No	0			18S	No	Yes	Standard curve
91	2013	JDS	2.474	Nanjing Agriculture University	Goat	China	J. Dairy Sci. 96 :7603–7616	Increased papillae growth and enhanced short-chain fatty acid absorption in the rumen of goats are associated with transient increases in cyclin D1 expression after ruminal butyrate infusion	0	0	0	0	0	No	Yes	No	0			18S	No	Yes	Standard dilution series
100	2016	JDS	2.474	West Virginia University	Cow	United States	J. Dairy Sci. 99:8817–8830	Palmitic acid feeding increases ceramide supply in association with increased milk yield, circulating nonesterified fatty acids, and adipose tissue responsiveness to a glucose challenge	0	0	0	0	0	No	only 260	No	0			18S	No	No
130	2014	JAS	1.863		Pig	China	J. Anim. Sci. 2014.92:1968–1979	Obese and lean porcine difference of FoxO1 and its regulation through C/EBP? and PI3K/GSK3? signaling pathway	0	0	0	0	0	No	No	Yes	0			18S	No	No
133	2014	JAS	1.863	University of Nebraska	Pig	United States	J. Anim. Sci. 2014.92:4494–4504	Effects of spray-dried porcine plasma on growth performance, immune response, total antioxidant capacity, and gut morphology of nursery pigs	0	0	0	0	0	No	only 260	No	0			18S	No	No
141	2015	JAS	1.863	Northwest A&F University	Cattle	China	J. Anim. Sci. 2015.93:1015–1024	Enhanced mitogenesis in stromal vascular cells derived from subcutaneous adipose tissue of Wagyu compared with those of Angus cattle	0	0	0	0	0	No	Yes	No	1	18S, GAPDH, CTNNB1		18S	No	Yes	Standard curve
149	2015	JAS	1.863	Purdue University	Pig	United States	J. Anim. Sci. 2015.93:3832–3842	Heat stress enhances adipogenic differentiation of subcutaneous fat depot–derived porcine stromovascular cells	0	0	0	0	0	No	No	Yes	0			18S	No	No
151	2015	JAS	1.863	Universidad Autónoma de Baja California	Pig	Mexico	J. Anim. Sci. 2015.93:2154–2164	Low-protein amino acid–supplemented diets for growing pigs: Effect on expression of amino acid transporters, serum concentration, performance, and carcass composition	0	0	0	0	0	No	Yes	Yes	0			18S	No	No
173	2017	JAS	1.863	Oklahoma State	Cattle	United States	J. Anim. Sci. 2017.95:1313–1324	Evidence that gene expression of ovarian follicular tight junction proteins is regulated in vivo and in vitro in cattle	0	0	0	0	0	No	Yes	No	0			18S	No	No
194	2016	JAS BIOTEC	2.052	Sichuan Agricultural University	Pig	China	https://doi.org/10.1186/s40104-016-0103-y	Increased maternal consumption of methionine as its hydroxyl analog promoted neonatal intestinal growth without compromising maternal energy homeostasis	0	0	0	0	0	No	Yes	Yes	0			18S		Yes	Standard curve
237	2017	POULTRY SC	1.908	University of Arkansas	Chicken	United States	https://doi.org/10.3382/ps/pew369	The effect of four different feeding regimens from rearing period to sexual maturity on breast muscle protein turnover in broiler breeder parent stock	0	0	0	0	0	No	No	No	0			18s		Yes	comparative Ct method
242	2017	POULTRY SC	1.908	University of Arkansas	Chicken	United States	https://doi.org/10.3382/ps/pew315	Effect of white striping myopathy on breast muscle (Pectoralis major) protein turnover and gene expression in broilers	0	0	0	0	0	No	No	No	0			18s		Yes	comparative Ct method
233	2017	POULTRY SC	1.908	INRA	Chicken	France	https://doi.org/10.3382/ps/pex025	Differential proliferation and metabolic activity of Sertoli cells in the testes of broiler and layer breeder chickens	35	0	0	35	0	No	No	No	0			18S, ACTB, cytb		No
251	2016	POULTRY SC	1.908	INRA	Chicken	France	https://doi.org/10.3382/ps/pew172	Adaptive response of broilers to dietary phosphorus and calcium restrictions	23	50	0	73	0	No	No	No	?	18S, GAPDH	BestKeeper	18S, GAPDH		Yes	comparative Ct method
247	2016	POULTRY SC	1.908	Iowa State University	Chicken	United States	https://doi.org/10.3382/ps/pew202	Thymus transcriptome reveals novel pathways in response to avian pathogenic Escherichia coli infection	0	0	0	0	0	No	No	Yes	0			28s		Yes	comparative Ct method
249	2016	POULTRY SC	1.908		Chicken	Israel	https://doi.org/10.3382/ps/pew245	Avoiding handling-induced stress in poultry: use of uniform parameters to accurately determine physiological stress	0	0	0	0	0	No	No	No	0			28s		No
223	2017	POULTRY SC	1.908	Hebrew University of Jerusalem	Turkey	Israel	https://doi.org/10.3382/ps/pex076	Transport-related stress and its resolution in turkey pullets: activation of a pro-inflammatory response in peripheral blood	23	0	0	23	0	No	No	No	0			28s, 18s
212	2013	ANIMAL	1.921		Cow	Germany	https://doi.org/10.1017/S1751731112002315	Microfluidic high-throughput RT-qPCR measurements of the immune response of primary bovine mammary epithelial cells cultured from milk to mastitis pathogens	35	50	0	85	0	No	No	No	6	ACGT1, KRT8, H3F3A	NormFinder	ACGT1, KRT8, H3F3A		Yes	standard curve
22	2016	JDS	2.474	Northeast Agricultural University	Cow	China	J. Dairy Sci. 99:5828–5836	The effect of G protein-coupled receptor kinase 2 (GRK2) on lactation and on proliferation of mammary epithelial cells from dairy cows	0	0	0	0	0	No	No	Yes	0			ACTB	No	No
27	2015	JDS	2.474	University of Guelph	Cow	Canada	J. Dairy Sci. 98 :2583–2595	The periparturient period is associated with structural and transcriptomic adaptations of rumen papillae in dairy cattle	0	0	0	0	0	No	Yes	Yes	3			ACTB	No	Yes	Standard curve
39	2013	JDS	2.474	Christian-Albrechts-University Kiel	Cow	Germany	J. Dairy Sci. 96 :5388–5397	Angiopoietin-2 (ANGPT2) as a candidate gene for somatic cell score in German Holstein cattle	0	0	0	0	0	No	No	No	0			ACTB	No	No
44	2016	JDS	2.474	University of Guelph	Cow	Canada	J. Dairy Sci. 99:2364–2371	Short communication: Cytokine profiles from blood mononuclear cells of dairy cows classified with divergent immune response phenotypes	0	0	0	0	0	No	No	No	0			ACTB	No	Yes	Quintet Dilution Series
63	2016	JDS	2.474	University of Vermont	Cow	United States	J. Dairy Sci. 99:5750–5763	Neonatal lipopolysaccharide exposure does not diminish the innate immune response to a subsequent lipopolysaccharide challenge in Holstein bull calves	0	0	0	0	0	No	No	No	0			ACTB	No	No
85	2014	JDS	2.474	IRTA	Cow	Spain	J. Dairy Sci. 97 :7595–7605	Mammary serum amyloid A3 activates involution of the mammary gland in dairy cows	0	0	0	0	0	No	No	No	0			ACTB	No	Yes	Standard curve
92	2015	JDS	2.474	University of Vermont	Cow	United States	J. Dairy Sci. 98 :1836–1850	Cow-to-cow variation in fibroblast response to a toll-like receptor 2/6 agonist and its relation to mastitis caused by intramammary challenge with Staphylococcus aureus	0	0	0	0	0	No	No	No	0			ACTB	No	No
106	2013	JAS	1.863		Cattle	Ireland	J. Anim. Sci. 2013.91:159–167	Expression of key genes of the somatotropic axis in longissimus dorsi muscle of beef heifers phenotypically divergent for residual feed intake	0	50	15	65	0	No	only 260	Yes	5	ACTB, B2M, GAPDH, 18s	GeNorm	ACTB	Yes	Yes	Standard curve
116	2013	JAS	1.863		Pig	United States	J. Anim. Sci. 2013.91:174–187	Mononuclear leukocyte fatty acid composition and inflammatory phenotype in periparturient and lactating sows	0	0	0	0	0	No	Yes	Yes	0			ACTB	No	No
121	2013	JAS	1.863		Pig	United States	J. Anim. Sci. 2013.91:4684–4691	Porcine satellite cells are restricted to a phenotype resembling their muscle origin	0	0	0	0	0	No	No	No	0			ACTB	No	No
127	2014	JAS	1.863		Turkey	United States	J. Anim. Sci. 2014.92:1250–1260	Deep transcriptome sequencing reveals differences in global gene expression between normal and pale, soft, and exudative turkey meat	0	0	0	0	0	No	No	Yes	0			ACTB	No	No
139	2014	JAS	1.863	Guangdong Academy of Agricultural Sciences	Pig	China	J. Anim. Sci. 2014.92:1496–1503	Effect of Lactobacillus plantarum on diarrhea and intestinal barrier function of young piglets challenged with enterotoxigenic Escherichia coli K88	0	0	0	0	0	No	Yes	No	0			ACTB	No	No
150	2015	JAS	1.863	IRTA-ICREA	Cattle	Spain	J. Anim. Sci. 2015.93:4903–4916	Fattening Holstein heifers by feeding high-moisture corn (whole or ground) ad libitum separately from concentrate and straw	0	0	0	0	0	No	No	No	0			ACTB	No	Yes	Standard curve
152	2015	JAS	1.863	Cornell	Hens	United States	J. Anim. Sci. 2015.93:287–297	Continual feeding of two types of microalgal biomass affected protein digestion and metabolism in laying hen	0	0	0	0	0	No	No	No	0			ACTB	No	No
157	2016	JAS	1.863	IRTA-ICREA	Cattle	Spain	J. Anim. Sci. 2016.94:3902–3917	Behavior and inflammation of the rumen and cecum in Holstein bulls fed high-concentrate diets with different concentrate presentation forms with or without straw supplementatio	0	0	0	0	0	No	Yes	No	0			ACTB	No	Yes	Standard curve
192	2016	JAS BIOTEC	2.052	University of Manitoba	Pig	Canada	https://doi.org/10.1186/s40104-016-0125-5	Short-term effect of supplemental yeast extract without or with feed enzymes on growth performance, immune status and gut structure of weaned pigs challenged with Escherichia coli lipopolysaccharide	0	0	0	0	0	No	Yes	No	0			ACTB		No
196	2016	JAS BIOTEC	2.052	Northwest A&F University	Goat	China	https://doi.org/10.1186/s40104-016-0101-0	1,25-Dihydroxyvitamin D3 modulates calcium transport in goat mammary epithelial cells in a dose- and energy-dependent manner	0	0	0	0	0	No	No	No	0			ACTB		No
197	2016	JAS BIOTEC	2.052	Northwest A&F University	Chicken	China	https://doi.org/10.1186/s40104-016-0099-3	Effect of in ovo folic acid injection on hepatic IGF2 expression and embryo growth of broilers	0	0	0	0	0	No	only 260	No	0			ACTB		No
198	2016	JAS BIOTEC	2.052	China Agricultural University	Sheep	China	https://doi.org/10.1186/s40104-016-0096-6	Efficient production of pronuclear embryos in breeding and nonbreeding season for generating transgenic sheep overexpressing TLR4	0	0	0	0	0	No	No	No	0			ACTB		Yes	2???CT method
202	2016	JAS BIOTEC	2.052	China Agricultural University	Chicken	China	https://doi.org/10.1186/s40104-016-0067-y	Association of H-FABP gene polymorphisms with intramuscular fat content in Three-yellow chickens and Hetian-black chickens	0	0	0	0	0	No	Yes	No	0			ACTB		No
204	2016	JAS BIOTEC	2.052	Huazhong Agricultural University	Pig	China	https://doi.org/10.1186/s40104-016-0064-1	Transcriptional response of porcine skeletal muscle to feeding a linseed-enriched diet to growing pigs	0	0	0	0	0	No	Yes	No	0			ACTB		No
207	2015	JAS BIOTEC	2.052	Nanjing Agricultural University	Pig	China	https://doi.org/10.1186/s40104-015-0047-7	Antioxidant capacity and concentration of redox-active trace mineral in fully weaned intra-uterine growth retardation piglets	0	0	0	0	0	No	Yes	No	0			ACTB		No
218	2014	ANIMAL	1.921		Pig	United Kingdom	https://doi.org/10.1017/S1751731113002127	Chronic ammonia exposure does not influence hepatic gene expression in growing pigs	0	0	0	0	0	No	Yes	Yes	0			ACTB		No
221	2017	POULTRY SC	1.908	Jiangxi Agricultural University	Chicken	China	https://doi.org/10.3382/ps/pex163	Abnormal histopathology, fat percent and hepatic apolipoprotein A I and apolipoprotein B100 mRNA expression in fatty liver hemorrhagic syndrome and their improvement by soybean lecithin	0	0	0	0	0	No	No	No	0			ACTB		No
232	2017	POULTRY SC	1.908	Fujian Agriculture and Forestry University	Chicken	China	https://doi.org/10.3382/ps/pew456	Effect of Chinese herbal medicine treatment on plasma lipid profile and hepatic lipid metabolism in Hetian broiler	0	0	0	0	0	No	Yes	No	0			ACTB		Yes	comparative Ct method
234	2017	POULTRY SC	1.908	Virginia Tech	Chicken	United States	https://doi.org/10.3382/ps/pew468	Expression of host defense peptides in the intestine of Eimeria-challenged chickens	0	0	0	0	0	No	No	No	0			ACTB		Yes	comparative Ct method
238	2017	POULTRY SC	1.908	National Chung Hsing University	Chicken	China	https://doi.org/10.3382/ps/pew350	Effects of mulberry leaves on production performance and the potential modulation of antioxidative status in laying hens	35	50	0	85	0	No	No	No	6	ACTB	GeNorm	ACTB		No
239	2017	POULTRY SC	1.908	Universiti Putra Malaysia	Chicken	Malaysia	https://doi.org/10.3382/ps/pew362	Influence of postbiotic RG14 and inulin combination on cecal microbiota, organic acid concentration, and cytokine expression in broiler chickens	0	0	0	0	0	No	Yes	No	0			ACTB		Yes	serial dilution
250	2016	POULTRY SC	1.908	Beijing University of Agriculture	Chicken	China	https://doi.org/10.3382/ps/pew170	Gene expressions and metabolomic research on the effects of polyphenols from the involucres of Castanea mollissima Blume on heat-stressed broilers chicks	0	0	0	0	0	No	Yes	No	0			ACTB		Yes	comparative Ct method
253	2016	POULTRY SC	1.908	Chinese Academy of Agricultural Sciences	Chicken	China	https://doi.org/10.3382/ps/pew040Expression and methylation of microsomal triglyceride transfer protein and acetyl-CoA carboxylase are associated with fatty liver syndrome in chicken		0	0	0	0	0	No	No	No	0			ACTB		No
254	2016	POULTRY SC	1.908	Northwest A&F University	Chicken	China	https://doi.org/10.3382/ps/pew086	Changes in DNA Methylation and Chromatin Structure of Pro-inflammatory Cytokines Stimulated by LPS in Broiler Peripheral Blood Mononuclear Cells	0	0	0	0	0	No	No	No	0			ACTB		Yes	comparative Ct method
258	2016	POULTRY SC	1.908	Northwest A&F University	Chicken	China	https://doi.org/10.3382/ps/pew043	Developmental changes of Insulin-like growth factors in the liver and muscle of chick embryos	0	0	0	0	0	No	Yes	No	0			ACTB		Yes	comparative Ct method
215	2016	ANIMAL	1.921		Pig	China	https://doi.org/10.1017/S1751731115002748	Verification of suitable and reliable reference genes for quantitative real-time PCR during adipogenic differentiation in porcine intramuscular stromal-vascular cells	35	50	15	100	1	Yes	Yes	Yes	31	BANF1, DAK, DPH3, GTF2H3, NSUN5, NUBP1, PRR3, SSU72, TIMM17B, VPS4A, COL1A1, DBI, GAPDH, ACTB, TBP,PPLA, TOP2B, ALDOA, B2M, HPRT1, PGK1, POLR2G, RPL4, RPS18, SDHA, YWHAZ, RPL13A, 18S, UXT, TUBA, EIF3K, CLN3, RPLP0	GeNorm	ACTB, ALDOA,RPS18, RPL13A, SSU72, DAK	Yes	Yes	Standard curve
43	2015	JDS	2.474	Justus-Liebig-Universität	Cow	Germany	J. Dairy Sci. 98:3840–3848	The pro-inflammatory cytokine tumor necrosis factor ? stimulates expression of the carnitine transporter OCTN2 (novel organic cation transporter 2) and carnitine uptake via nuclear factor-?B in Madin-Darby bovine kidney cells	35	50	15	100	0	No	No	Yes	5	ACTB, ATP5B, PPIA, RPS9, SDHA	GeNorm	ACTB, ATP5B, PPIA, RPS9, SDHA	No	No
26	2014	JDS	2.474	University of Illinois	Cow	United States	J. Dairy Sci. 97 :383–391	Effects of level of nutrient intake and age on mammalian target of rapamycin, insulin, and insulin-like growth factor-1 gene network expression in skeletal muscle of young Holstein calves	35	50	0	85	0	No	No	Yes	?	ACTB, ERC1,MRPL39, UXT	GeNorm	ACTB, ERC1,MRPL39, UXT	No	No
126	2014	JAS	1.863		Cattle	Brazil	J. Anim. Sci. 2014.92:5426–5436	Expression of genes involved in lipid metabolism in the muscle of beef cattle fed soybean or rumen-protected fat, with or without monensin supplementation	23	0	0	23	0	No	Yes	No	0			ACTB, GAPDH	No	Yes	Standard curve
175	2017	JAS	1.863	Nanjing Agricultural University	Chicken	China	J. Anim. Sci. 2017.95	Different oxidative status and expression of calcium channel components in stress-induced dysfunctional chicken muscle	23	0	0	0	0	No	Yes	Yes	0			ACTB, GAPDH	No	No
209	2014	JAS BIOTEC	2.052	AAFC-Lacombe	Pig	Canada	https://doi.org/10.1186/2049-1891-5-1	Pigs fed camelina meal increase hepatic gene expression of cytochrome 8b1, aldehyde dehydrogenase, and thiosulfate transferase	23	0	0	23	0	No	Yes	No	0			ACTB, GAPDH		No
227	2017	POULTRY SC	1.908	La Trobe University	Chicken	Australia	https://doi.org/10.3382/ps/pex051	Supplementing the feeds of layer pullets, at different ages with two different fiber sources improves immune function	23	0	0	23	0	No	No	No	0			ACTB, GAPDH		Yes	comparative Ct method
229	2017	POULTRY SC	1.908	Hebrew University of Jerusalem	Chicken	Israel	https://doi.org/10.3382/ps/pew489	In-ovo monochromatic green light photostimulation enhances embryonic somatotropic axis activity	23	0	0	23	0	No	No	No	0			ACTB, GAPDH		No
219	2017	POULTRY SC	1.908	ICAR	Chicken	India	https://doi.org/10.3382/ps/pex113	Pattern recognition receptor genes expression profiling in indigenous chickens of India and White Leghorn	35	50	15	100	0	No	Yes	No	7	ACTB, GAPDH, B2M, G6PD, UB, HRPT, TBP	NormFinder, BestKeeper	ACTB, GAPDH, B2M, G6PD		Yes	E = 10 (–1/ slope)
73	2017	JDS	2.474	University of Illinois	Cow	United States	J. Dairy Sci. 100:2334–2350	Far-off and close-up dry matter intake modulate indicators of immunometabolic adaptations to lactation in subcutaneous adipose tissue of pasture-based transition dairy cows	35	50	15	100	0	No	No	No	3	ACTB, GAPDH, RPS9		ACTB, GAPDH, RPS9	No	No
107	2013	JAS	1.863		Cattle	Ireland	J. Anim. Sci. 2013.91:654–665	Proteomic profiling of bovine M. longissimus lumborum from Crossbred Aberdeen Angus and Belgian Blue sired steers varying in genetic merit for carcass weight1	35	50	15	100	0	No	Yes	Yes	3	ACTB, GAPDH, RPS9	GeNorm	ACTB, GAPDH, RPS9	Yes	Yes	Standard curve
210	2013	JAS BIOTEC	2.052	Animal and Grassland Research and Innovation Centre	Cow	Ireland	https://doi.org/10.1186/2049-1891-4-49	Effect of genotype on duodenal expression of nutrient transporter genes in dairy cows	35	50	15	100	0	No	Yes	Yes	3	ACTB, GAPDH, RPS9	GeNorm	ACTB, GAPDH, RPS9	Yes	Yes	[10(?1/slope)]
187	2017	JAS BIOTEC	2.052	University of Illinois	Cow	United States	https://doi.org/10.1186/s40104-017-0162-8	Innate immune responses induced by lipopolysaccharide and lipoteichoic acid in primary goat mammary epithelial cells	35	0	0	35	0	No	Yes	Yes	3			ACTB, GAPDH, UXT
113	2013	JAS	1.863		Goat	Austria	J. Anim. Sci. 2013.91:4256–4266	Epithelial response to high-grain diets involves alteration in nutrient transporters and Na+/K+-ATPase mRNA expression in rumen and colon of goats	23	50	0	73	0	No	Yes	Yes	5	ACTB, HPRT1, GAPDH, B2M, OAZ1	GeNorm	ACTB, HPRT1	No	Yes	?
52	2014	JDS	2.474	University of Florida Gainesville	Cow	United States	J. Dairy Sci. 97 :4907–4921	Effects of supplemental progesterone after artificial insemination on expression of interferon-stimulated genes and fertility in dairy cows	23	0	0	23	0	No	No	No	0			ACTB, RPL19	No	No
13	2015	JDS	2.474	Animal and Grassland Research and Innovation Centre, Teagasc	Cow	Ireland	J. Dairy Sci. 98 :1685–1695	Differences in leukocyte profile, gene expression, and metabolite status of dairy cows with or without sole ulcers	35	50	15	100	0	No	No	Yes	0	ACTB, SDHA, GAPDH		ACTB, SDHA, GAPDH	Yes	Yes	serial dilutions of pooled cDNA samples
181	2014	GEN SEL EVO	2.964		Pig	Spain	https://doi.org/10.1186/1297-9686-46-28	New insight into the SSC8 genetic determination of fatty acid composition in pigs	23	0	0	23	0	No	No	No	4	ACTB, B2M, HPRT1, TBP	DAG expression software 1.0.4.11	ACTB, TBP		No
230	2017	POULTRY SC	1.908	São Paulo State University	Chicken	Brazil	https://doi.org/10.3382/ps/pex039	Interference of age and supplementation of direct-fed microbial and essential oil in the activity of digestive enzymes and expression of genes related to transport and digestion of carbohydrates and proteins in the small intestine of broilers	35	50	0	85	0	No	No	Yes	?	ACTB, HPRT1, GAPDH	GeNorm, NormFinder	ACTB, HPRT1, GAPDH		Yes	?
112	2013	JAS	1.863		Cattle	United States	J. Anim. Sci. 2013.91:1102–1111	Late gestational hyperprolactinemia accelerates mammary epithelial cell differentiation that leads to increased milk yield	35	0	0	35	0	No	No	No	0			API5, MRPL39, VAPB	No	No
36	2016	JDS	2.474	Justus-Liebig-Universität	Cow	Germany	J. Dairy Sci. 99:9211–9226	Sterol regulatory element-binding proteins are regulators of the sodium/iodide symporter in mammary epithelial cells	35	50	15	100	0	No	No	No	5	ATP5B, CYC1, GAPDH, EIF4A2, SDHA, YWHAZ		ATP5B, CYC1, GAPDH, EIF4A2, SDHA, YWHAZ	No	No
148	2015	JAS	1.863	University of Illinois	Pig	United States	J. Anim. Sci. 2015.93:2546–2558	Increased prenatal IGF2 expression due to the porcine IGF2 intron3-G3072A mutation may be responsible for increased muscle mass	0	0	0	0	0	No	No	No	0			B2M	No	Yes	?
245	2017	POULTRY SC	1.908	USDA	Chicken	United States	https://doi.org/10.3382/ps/pew303	The mRNA expression of amino acid and sugar transporters, aminopeptidase, as well as the di- and tri-peptide transporter PepT1 in the intestines of Eimeria infected broiler chickens	0	0	0	0	0	No	No	No	0			B2M		Yes	comparative Ct method
128	2014	JAS	1.863		Cattle	Belgium	J. Anim. Sci. 2014.92:3007–3017	A disparate trace element metabolism in zebu (Bos indicus) and crossbred (Bos indicus × Bos taurus) cattle in response to a copper-deficient diet	35	50	15	100	0	No	No	No	7	GAPDH, B2M, HPRT1, RPS8, SDHA, YWAZ	GeNorm	B2M, HPRT1, SDHA, GAPDH, YWAZ	No	Yes	Standard curve
161	2016	JAS	1.863	University College Dublin	Pig	Ireland	J. Anim. Sci. 2016.94:395–398	The effect of maternal and postweaning seaweed extract supplementation on gut health in pigs after weaning and response to enterotoxigenic Escherichia coli K88 challenge	23	0	0	23	0	No	No	No	0			BM, PPIA	No	No
164	2016	JAS	1.863	University College Dublin	Pig	Ireland	J. Anim. Sci. 2016.94:153–156	Effects of dietary supplementation of galactooligosaccharides and seaweed-derived polysaccharides on an experimental SalmonellaTyphimurium challenge in pigs	23	0	0	23	0	No	No	No	0			BM, PPIA	No	No
170	2016	JAS	1.863	University College Dublin	Pig	Ireland	J. Anim. Sci. 2016.94:472–475	A comparative study of alternatives to pharmacological doses of zinc for improving gut health parameters in weaning piglets	23	0	0	23	0	No	No	No	0			BM, PPIA	No	No
95	2016	JDS	2.474	INRA	Cow	France	J. Dairy Sci. 99:4778–4794	Differences during the first lactation between cows cloned by somatic cell nuclear transfer and noncloned cows	23	0	0	23	0	No	Yes	Yes	0			CCPL, UXT	No	No
53	2016	JDS	2.474	University of Auckland	Cow	New Zealand	J. Dairy Sci. 99:3041–3055	Once-daily milking during late lactation in pasture-fed dairy cows has minor effects on feed intake, body condition score gain, and hepatic gene expression	23	50	15	88	0	No	Yes	Yes	2	COX4I1, EIF3K	GeNorm, NormFinder	COX4I1, EIF3K	No	Yes	Standard curve
199	2016	JAS BIOTEC	2.052	Beltsville Agricultural Research Center	Pig	United States	https://doi.org/10.1186/s40104-016-0081-0	Regulation of cytokine gene expression by orosomucoid in neonatal swine adipose tissue	0	0	0	0	0	No	only 260	Yes	0			Cyc		Yes	??CT
216	2014	ANIMAL	1.921		Pig	China	https://doi.org/10.1017/S1751731114000469	Differential expression of cyclin G2, cyclin-dependent kinase inhibitor 2C and peripheral myelin protein 22 genes during adipogenesis	0	0	0	0	0	No	No	No	0			cyc		No
66	2016	JDS	2.474	University of Wisconsin-Madison	Cow	United States	J. Dairy Sci. 99:6780–6792	Effect of manipulating progesterone before timed artificial insemination on reproductive and endocrine parameters in seasonal-calving, pasture-based Holstein-Friesian cows	35	50	15	100	0	No	No	Yes	5	CycloA, ACTB, RPL19, GAPDH, YWHAX	GenEx	CycA, ACTB, GAPDH, YWHAX	Yes	Yes	Standard curve
134	2014	JAS	1.863	South Dakota State	Cattle	United States	J. Anim. Sci. 2014.92:5275–5284	The influence of growth stage on carcass composition and factors associated with marbling development in beef cattle	23	50	0	73	0	No	Yes	No	0	EEF1A2, SF3A1	REST	EEF1A2, SF3A1	No	No
114	2013	JAS	1.863		Cattle	United States	J. Anim. Sci. 2013.91:2616–2627	Grain feeding coordinately alters expression patterns of transcription factor and metabolic genes in subcutaneous adipose tissue of crossbred heifers	0	0	0	0	0	No	Yes	Yes	0			EIF3K	No	Yes	?
131	2014	JAS	1.863	Auburn	Cattle	United States	J. Anim. Sci. 2014.92:549–560	Residual feed intake studies in Angus-sired cattle reveal a potential role for hypothalamic gene expression in regulating feed efficiency	0	0	0	0	0	No	Yes	Yes	0			EIF3K	No	Yes	Standard curve
135	2014	JAS	1.863	Auburn	Cattle	United States	J. Anim. Sci. 2014.92:1451–1461	Effect of residual feed intake on hypothalamic gene expression and meat quality in Angus-sired cattle grown during the hot season	0	0	0	0	0	No	Yes	Yes	0			EIF3K	No	Yes	Standard curve
79	2016	JDS	2.474	Michigan State University	Cow	United States	J. Dairy Sci. 99:10009–10021	Adipose tissue remodeling in late-lactation dairy cows during feed-restriction-induced negative energy balance	35	0	0	35	0	No	Yes	Yes	3	EIF3K, B2M, RPS9	?	EIF3K, B2M, RPS9	No	No
30	2017	JDS	2.474	Instituto de Ganadería de Montaña	Ewes	Spain	J. Dairy Sci. 100:1–11	mRNA abundance of genes involved in mammary lipogenesis during fish oil- or trans-10,cis-12 CLA-induced milk fat depression in dairy ewes	35	50	15	100	0	No	No	Yes	3	EIF3K, PPIA, UXT	GeNorm	EIF3K, PPIA, UXT	No	No
40	2016	JDS	2.474	Instituto de Ganadería de Montaña	Ewes	Spain	J. Dairy Sci. 99:8461–8471	Isolation of RNA from milk somatic cells as an alternative to biopsies of mammary tissue for nutrigenomic studies in dairy ewes	35	50	0	85	0	No	No	Yes	3	EIF3K, PPIA, UXT	GeNorm, BestKeeper	EIF3K, PPIA, UXT	No	No
42	2016	JDS	2.474	Instituto de Ganadería de Montaña	Ewes	Spain	J. Dairy Sci. 99:7971–7981	Fish oil-induced milk fat depression and associated downregulation of mammary lipogenic genes in dairy ewes	35	50	0	85	0	No	No	Yes	3	EIF3K, PPIA, UXT	GeNorm	EIF3K, PPIA, UXT	No	No
23	2013	JDS	2.474	University of Auckland	Cow	New Zealand	J. Dairy Sci. 96 :7753–7764	Expression of key lipid metabolism genes in adipose tissue is not altered by once-daily milking during a feed restriction of grazing dairy cows	23	50	15	88	0	No	Yes	Yes	5	ACTB, EIF3K, PGK1,RPS15A	GeNorm, NormFinder	EIF3K, RPS15A	No	Yes	Standard curve
147	2015	JAS	1.863	Lincoln University	Cattle	New Zealand	J. Anim. Sci. 2015.93:685–698	Source of metabolizable energy affects gene transcription in metabolic pathways in adipose and liver tissue of nonlactating, pregnant dairy cows	23	50	15	88	0	No	No	Yes	?	EIF3K, RPS15A, COX4I1, GAPDH	GeNorm, NormFinder	EIF3K, RPS15A, COX4I1, GAPDH	Yes	Yes	Standard curve
118	2013	JAS	1.863		Cattle	United States	J. Anim. Sci. 2013.91:1614–1623	Cis-9, trans-11 conjugated linoleic acid is endogenously synthesized from palmitelaidic (C16:1 trans-9) acid in bovine adipocytes	35	50	15	100	0	No	Yes	Yes	3	GAPDH, EIF3K, UXT	GeNorm	EIF3K, UXT	Yes	Yes	Eppendorf Mastercycler software
167	2016	JAS	1.863		Cow	Germany	J. Anim. Sci. 2016.94:1913–1923	Effects of a six-week intraduodenal supplementation with quercetin on liver lipid metabolism and oxidative stress in peripartal dairy cows	35	0	0	35	0	No	Yes	Yes	0			EMD, HPCAL1, LRP10	No	No
1	2013	JDS	2.474	Università degli Studi di Milano	Goat	Italy	J. Dairy Sci. 96:7932-7944	Evaluation of internal reference genes for quantitative expression analysis by real-time reverse transcription-PCR in somatic cells from goat milk	35	50	15	100	1	Yes	Yes	Yes	14	G6PD, YWHAZ, ACTB, TUBB, SDHA, TFRC, 18S, RPL13A, GAPDH, PGK1	GeNorm, NormFinder	G6PD, YWHAZ, ACTB	Yes	Yes	Standard curve
6	2014	JDS	2.474	University of Illinois	Goat	China	J. Dairy Sci. 97 :5437–5447	Peroxisome proliferator-activated receptor ?1 and ?2 isoforms alter lipogenic gene networks in goat mammary epithelial cells to different extents	0	0	0	0	0	No	No	No	0			GAPDH	No	No
31	2016	JDS	2.474	University of Florida Gainesville	Cow	United States	J. Dairy Sci. 99:7085–7101	Supplementation of essential fatty acids to Holstein calves during late uterine life and first month of life alters hepatic fatty acid profile and gene expression	0	0	0	0	0	No	Yes	Yes	0			GAPDH	No	No
33	2013	JDS	2.474	Northwest A&F University	Goat	China	J. Dairy Sci. 96 :7844–7853	Peroxisome proliferator-activated receptor-? stimulates the synthesis of monounsaturated fatty acids in dairy goat mammary epithelial cells via the control of stearoyl-coenzyme A desaturase	0	0	0	0	0	No	No	No	0			GAPDH	No	No
59	2014	JDS	2.474	University of Florida Gainesville	Cow	United States	J. Dairy Sci. 97 :7426–7436	Effect of cooling during the dry period on immune response after Streptococcus uberis intramammary infection challenge of dairy cows	0	0	0	0	0	No	No	No	0			GAPDH	No	No
68	2016	JDS	2.474	Virginia Tech	Cow	United States	J. Dairy Sci. 99:3979–3994	Effect of feeding whole compared with cell-free colostrum on calf immune status: Vaccination response	0	0	0	0	0	No	Yes	No				GAPDH	No	No
86	2017	JDS	2.474	IRTA	Cow	Spain	J. Dairy Sci. 100:479–492	A combination of lactic acid bacteria regulates Escherichia coli infection and inflammation of the bovine endometrium	0	0	0	0	0	No	No	No	0		?	GAPDH	No	No
87	2015	JDS	2.474	University of Illinois	Goat	China	J. Dairy Sci. 98:6954–6964	Adipocyte differentiation-related protein promotes lipid accumulation in goat mammary epithelial cells	0	0	0	0	0	No	No	No	0			GAPDH	No	No
88	2016	JDS	2.474	Nanjing Agricultural University	Cow	China	J. Dairy Sci. 99:733–745	Acidic pH and short-chain fatty acids activate Na+ transport but differentially modulate expression of Na+/H+ exchanger isoforms 1, 2, and 3 in omasal epithelium	0	0	0	0	0	No	Yes	No	3		?	GAPDH	No	Yes	10-fold cDNA dilution series and subsequent sequence analysis
97	2013	JDS	2.474	Harper Adams University	Cow	United Kingdom	J. Dairy Sci. 96 :4355–4367	Effect of inorganic or organic copper fed without or with added sulfur and molybdenum on the performance, indicators of copper status, and hepatic mRNA in dairy cow	0	0	0	0	0	No	Yes	No	0			GAPDH	No	No
103	2013	JDS	2.474	Universidad Austral de Chile	Cow	Chile	J. Dairy Sci. 96 :2507–2520	Propionate induces the release of granules from bovine neutrophils	0	0	0	0	0	No	No	No	0			GAPDH	No	No
105	2016	JDS	2.474	University of Guelph	Cow	Canada	J. Dairy Sci. 99:1145–1160	Glucose supplementation stimulates peripheral branched-chain amino acid catabolism in lactating dairy cows during essential amino acid infusions	0	0	0	0	0	No	No	No	0			GAPDH	No	No
122	2013	JAS	1.863		Pig	United States	J. Anim. Sci. 2013.91:211–218	Early postnatal kinetics of colostral immunoglobulin G absorption in fed and fasted piglets and developmental expression of the intestinal immunoglobulin G receptor	0	0	0	0	0	No	No	Yes	0			GAPDH	No	No
153	2015	JAS	1.863	INRA	Rabbit	France	J. Anim. Sci. 2015.93:1641–1655	Milk from dams fed an obesogenic diet combined with a high-fat/high-sugar diet induces long-term abnormal mammary gland development in the rabbit	0	50	0	50	0	No	No	Yes	3	GAPDH, TBP, PUM1	NormFinder	GAPDH	No	No
159	2016	JAS	1.863	Texas A&M	Goat	United States	J. Anim. Sci. 2016.94:3572–3583	Dietary linseed oil with or without malate increases conjugated linoleic acid and oleic acid in milk fat and lipoprotein lipase and stearoyl-coenzyme A desaturase gene expression in mammary gland and milk somatic cells of lactating goats	0	0	0	0	0	No	Yes	Yes	0			GAPDH	No	No
169	2016	JAS	1.863	Iowa State University	Cattle	United States	J. Anim. Sci. 2016.94:77–89	Effects of heat stress on metabolism, digestibility, and rumen epithelial characteristics in growing Holstein calves	0	0	0	0	0	No	Yes	No	0			GAPDH	No	Yes	dilution series using LinRegPCR program
171	2017	JAS	1.863	South China Agricultural University	Pig	China	J. Anim. Sci. 2017.95:1092–1103	Integrated analysis of non-coding RNA and mRNA expression profiles of 2 pig breeds differing in muscle traits	0	0	0	0	0	No	No	Yes	0			GAPDH	No	No
172	2017	JAS	1.863	Texas A&M	Cattle	United States	J. Anim. Sci. 2017.95:718–726	Dietary whole and cracked linseed increases the proportion of oleic and ?-linolenic acids in adipose tissues and decreases stearoyl-coenzyme A desaturase, acetyl-coenzyme A carboxylase, and fatty acid synthase gene expression in the longissimus thoracis muscle of Yanbian Yellow cattle	0	0	0	0	0	No	Yes	Yes	0			GAPDH	No	No
174	2017	JAS	1.863	New Mexico State	Sheep	United States	J. Anim. Sci. 2017.95:1144–1153	Inhibition of chemokine (C-X-C motif) receptor four (CXCR4) at the fetal-maternal interface during early gestation in sheep: alterations in expression of chemokines, angiogenic factors and their receptors	0	0	0	0	0	No	Yes	No	0			GAPDH	No	Yes	10-fold dilution series of cDNA
177	2017	JAS	1.863	Northwest A&F University	Broilers	China	J. Anim. Sci. 2017.95:837–846	Antioxidant activity of Lactobacillus plantarum JM113 in vitro and its protective effect on broiler chickens challenged with deoxynivalenol	0	0	0	0	0	No	Yes	No	0			GAPDH	No	No
178	2017	JAS	1.863	University of Veterinary Medicine Hannover	Equine	Germany	J. Anim. Sci. 2017.95:165–172	Segmental diversity of phosphate transport along the intestinal axis in horses	0	0	0	0	0	No	No	Yes	0			GAPDH	No	Yes	?
190	2016	JAS BIOTEC	2.052	Seoul National University	Chicken	South Korea	https://doi.org/10.1186/s40104-016-0133-5	Regulatory elements and transcriptional control of chicken vasa homologue (CVH) promoter in chicken primordial germ cells	0	0	0	0	0	No	No	No	0			GAPDH		No
191	2016	JAS BIOTEC	2.052	Sichuan Agricultural University	Pig	China	https://doi.org/10.1186/s40104-016-0132-6	Transfer of ?-hydroxy-?-methylbutyrate from sows to their offspring and its impact on muscle fiber type transformation and performance in pigs	0	0	0	0	0	No	Yes	Yes	0			GAPDH		Yes	2-??CT
200	2016	JAS BIOTEC	2.052	China Agricultural University	Pig	China	https://doi.org/10.1186/s40104-016-0082-z	Gene expression of vascular endothelial growth factor A and hypoxic adaptation in Tibetan pig	0	0	0	0	0	No	No	No	0			GAPDH		Yes	Standard curve
205	2015	JAS BIOTEC	2.052	Northwest A&F University	Cow	China	https://doi.org/10.1186/s40104-015-0059-3	Effects of SNPs and alternative splicing within HGF gene on its expression patterns in Qinchuan cattle	0	0	0	0	0	No	No	No	0			GAPDH		No
206	2015	JAS BIOTEC	2.052	Yangzhou University	Goose	China	https://doi.org/10.1186/s40104-015-0053-9	Molecular cloning and expression patterns of the cholesterol side chain cleavage enzyme (CYP11A1) gene during the reproductive cycle in goose (Anas cygnoides)	0	0	0	0	0	No	No	No	0			GAPDH		No
208	2014	JAS BIOTEC	2.052	China Agricultural University	Pig	China	https://doi.org/10.1186/2049-1891-5-32	The liver transcriptome of two full-sibling Songliao black pigs with extreme differences in backfat thickness	0	0	0	0	0	No	No	No	0			GAPDH		No
211	2013	JAS BIOTEC	2.052	China Agricultural University	Chicken	China	https://doi.org/10.1186/2049-1891-4-22	Astragalus polysaccharide enhances immunity and inhibits H9N2 avian influenza virus in vitro and in vivo	0	0	0	0	0	No	Yes	No	0			GAPDH		No
217	2014	ANIMAL	1.921		Pig	Canada	https://doi.org/10.1017/S1751731114000275	Immunomodulatory factors and infectious agents associated with the hepatic gene expression of the IGF system in nursery pigs	0	0	0	0	0	No	Yes	Yes	1	GAPDH	BestKeeper	GAPDH		Yes	comparative Ct method
220	2017	POULTRY SC	1.908	University of Alberta	Chicken	Canada	https://doi.org/10.3382/ps/pex125	Antioxidant and anti-inflammatory properties of chicken egg vitelline membrane hydrolysates	0	0	0	0	0	No	No	No	0			GAPDH		No
222	2017	POULTRY SC	1.908	Nanjing Agricultural University	Chicken	China	https://doi.org/10.3382/ps/pex150	In ovo feeding of creatine pyruvate alters energy reserves, satellite cell mitotic activity and myogenic gene expression of breast muscle in embryos and neonatal broilers	0	0	0	0	0	No	No	No	0			GAPDH		No
224	2017	POULTRY SC	1.908	Hebrew University of Jerusalem	Chicken	Israel	https://doi.org/10.3382/ps/pex065	Early posthatch thermal stress affects breast muscle development and satellite cell growth and characteristics in broilers	0	0	0	0	0	No	No	No	0			GAPDH		No
226	2017	POULTRY SC	1.908	Northeast Forestry University	Chicken	China	https://doi.org/10.3382/ps/pex073	Arsenic-induced testicular toxicity in Gallus gallus: Expressions of inflammatory cytokines and heat shock proteins	0	0	0	0	0	No	No	No	0			GAPDH		No
228	2017	POULTRY SC	1.908	China Agricultural University	Chicken	China	https://doi.org/10.3382/ps/pew447	Transcriptome analysis of comb and testis from Rose-comb Silky chicken (R1/R1) and Beijing Fatty wild type chicken (r/r)	0	0	0	0	0	No	No	No	0			GAPDH		No
231	2017	POULTRY SC	1.908	Virginia Tech	Turkey	United States	https://doi.org/10.3382/ps/pew500	Comparative expression of host defense peptides in turkey poults	0	0	0	0	0	No	No	No	0			GAPDH		No
235	2017	POULTRY SC	1.908		Chicken	Hawaii	https://doi.org/10.3382/ps/pew430	Effect of in ovo injection of raffinose on growth performance and gut health parameters of broiler chicken	0	0	0	0	0	No	No	No	0			GAPDH		No
241	2017	POULTRY SC	1.908	Ohio State University	Turkey	United States	https://doi.org/10.3382/ps/pew374	Influence of temperature and growth selection on turkey pectoralis major muscle satellite cell adipogenic gene expression and lipid accumulation	0	0	0	0	0	No	No	No	0			GAPDH		Yes	Standard curve
244	2017	POULTRY SC	1.908	Henan Agricultural University	Chicken	China	https://doi.org/10.3382/ps/pew285	Effect of alpha-lipoic acid on relieving ammonia stress and hepatic proteomic analyses of broilers	0	0	0	0	0	No	No	No	0			GAPDH		Yes	comparative Ct method
248	2016	POULTRY SC	1.908	Ohio State University	Chicken	United States	https://doi.org/10.3382/ps/pew243	Spatial influence on breast muscle morphological structure, myofiber size, and gene expression associated with the wooden breast myopathy in broilers	0	0	0	0	0	No	No	No	0			GAPDH		No
252	2016	POULTRY SC	1.908	Yangzhou University	Chicken	China	https://doi.org/10.3382/ps/pew131	Identification of candidate genes for chicken early- and late-feathering	0	0	0	0	0	No	No	No	0			GAPDH		Yes	comparative Ct method
255	2016	POULTRY SC	1.908	University of New England	Chicken	Australia	https://doi.org/10.3382/ps/pew063Influence of hatch time and access to feed on intramuscular adipose tissue deposition in broilers		0	0	0	0	0	No	No	No	0			GAPDH		Yes	Standard curve
256	2016	POULTRY SC	1.908	Agricultural University of Athens	Chicken	Greece	https://doi.org/10.3382/ps/pew052	Probiotic form effects on growth performance, digestive function, and immune related biomarkers in broilers	0	0	0	0	0	No	No	No	0			GAPDH		Yes	?
145	2015	JAS	1.863	Universidad Complutense de Madrid	Pig	Spain	J. Anim. Sci. 2015.93:2730–2744	Long term vitamin A restriction improves meat quality parameters and modifies gene expression in Iberian pigs	23	50	0	73	0	No	No	Yes	4	GAPDH, ACTB, TBP	GeNorm	GAPDH, ACTB	No	Yes	Standard curve
51	2016	JDS	2.474	University of Leipzig	sheep	Germany	J. Dairy Sci. 99:3081–3095	Conjugated linoleic acids influence fatty acid metabolism in ovine ruminal epithelial cells	23	0	0	23	0	No	Yes	No	0			GAPDH, ATP1A1	No	No
41	2014	JDS	2.474	Justus-Liebig-Universität	Cow	Germany	J. Dairy Sci. 97 :345–349	Short communication: The pharmacological peroxisome proliferator-activated receptor ? agonist WY-14,643 increases expression of novel organic cation transporter 2 and carnitine uptake in bovine kidney cells	35	50	15	100	0	No	No	No	5	GAPDH, ATP5G1, GPI, GPX1, SDHA, RPS9	GeNorm	GAPDH, ATP5G1, GPI	No	No
125	2014	JAS	1.863		Pig	Spain	J. Anim. Sci. 2014.92:939–954	Dietary energy source largely affects tissue fatty acid composition but has minor influence on gene transcription in Iberian pigs	23	50	0	73	0	No	No	Yes	4	GAPDH, B2M, TBP, ACTB	GeNorm	GAPDH, B2M, TBP, ACTB	No	Yes	Standard curve
20	2015	JDS	2.474	Université Laval	Cow	Canada	J. Dairy Sci. 98:7797–7809	Effects of intramuscular administration of folic acid and vitamin B12 on granulosa cells gene expression in postpartum dairy cows	35	50	0	85	0	No	No	Yes	0	GAPDH, CHUK, ACTB	GeNorm	GAPDH, CHUK, ACTB	No	No
24	2015	JDS	2.474	University of Maryland	Cow	United States	J. Dairy Sci. 98 :918–926	The effect of citrus-derived oil on bovine blood neutrophil function and gene expression in vitro	35	50	15	100	0	No	Yes	Yes	3	GAPDH, GOLGA5, OSBPL	GeNorm	GAPDH, GOLGA5, OSBPL	Yes	Yes	Standard curve
9	2016	JDS	2.474	University of Illinois	Goat	China	J. Dairy Sci. 99:4893–4898	Short communication: Altered expression of specificity protein 1 impairs milk fat synthesis in goat mammary epithelial cells	35	0	0	35	0	No	No	No	0			GAPDH, MRPL39, UXT	No	No
146	2015	JAS	1.863	University of Alberta	Cattle	Canada	J. Anim. Sci. 2015.93:3331–3341	Transcriptomic analysis by RNA sequencing reveals that hepatic interferon-induced genes may be associated with feed efficiency in beef heifers	23	50	0	73	0	No	No	Yes	4	ACTB, GAPDH, PPIA, YWHAZ	NormFinder	GAPDH, PPIA	No	Yes	Standard curve
108	2013	JAS	1.863		Cattle	Italy	J. Anim. Sci. 2013.91:405–412	Effect of linseed addition on the expression of some lipid metabolism genes in the adipose tissue of young Italian Simmental and Holstein bulls genes in the adipose tissue of young Italian Simmental and Holstein bulls	35	50	15	100	0	No	No	Yes	2	GAPDH, RPLP0, ACTB, CYC	GeNorm	GAPDH, RPLP0, CYC	Yes	Yes	serial dilutions of pooled cDNA
34	2016	JDS	2.474	University of Illinois	Cow	United States	J. Dairy Sci. 99:9974–9982	Corium molecular biomarkers reveal a beneficial effect on hoof transcriptomics in peripartal dairy cows supplemented with zinc, manganese, and copper from amino acid complexes and cobalt from cobalt glucoheptonate	35	50	15	100	0	No	No	No	0	GAPDH, RPS9, UXT	GeNorm	GAPDH, RPS9, UXT	No	No
38	2014	JDS	2.474	University of Illinois	Cow	United States	J. Dairy Sci. 97 :861–873	Hepatic purinergic signaling gene network expression and its relationship with inflammation and oxidative stress biomarkers in blood from peripartal dairy cattle	35	50	0	85	0	No	No	No	0	GAPDH, RPS9, UXT		GAPDH, RPS9, UXT	No	No
183	2017	JAS BIOTEC	2.052	University of Illinois	Cow	United States	https://doi.org/10.1186/s40104-017-0196-y	Level of dietary energy and 2,4-thiazolidinedione alter molecular and systemic biomarkers of inflammation and liver function in Holstein cows	35	50	15	100	0	No	Yes	Yes	3	GAPDH, RPS9, UXT		GAPDH, RPS9, UXT		Yes	Standard curve
189	2017	JAS BIOTEC	2.052	University of Illinois	Cow	United States	https://doi.org/10.1186/s40104-017-0147-7	Supplemental Smartamine M in higher-energy diets during the prepartal period improves hepatic biomarkers of health and oxidative status in Holstein cows	35	0	0	35	0	No	No	Yes	0			GAPDH, RPS9, UXT		Yes	[10(?1/slope)]
188	2017	JAS BIOTEC	2.052	University of Illinois	Cow	United States	https://doi.org/10.1186/s40104-017-0150-z	Expression of fatty acid sensing G-protein coupled receptors in peripartal Holstein cows	35	0	0	35	0	No	Yes	Yes	0			GAPDH, RPS9, ACTB, UXT		Yes	[10(?1/slope)]
154	2016	JAS	1.863	University of Teramo	Sheep	Italy	J. Anim. Sci. 2016.94:3169–3184	Transcriptomic signature of high dietary organic selenium supplementation in sheep: A nutrigenomic insight using a custom microarray platform and gene set enrichment analysis	35	0	0	35	0	No	No	Yes	0			GAPDH, SDHA, YWHAZ, G6PD	No	No
136	2014	JAS	1.863	Colorado State	Equine	United States	J. Anim. Sci. 2014.92:1484–1493	The effect of equine metabolic syndrome on the ovarian follicular environment	23	0	0	23	0	No	No	No	0			GAPDH, TUBA1A	No	No
195	2016	JAS BIOTEC	2.052	University of Illinois	Cow	United States	https://doi.org/10.1186/s40104-016-0104-x	Essential amino acid ratios and mTOR affect lipogenic gene networks and miRNA expression in bovine mammary epithelial cells	35	0	0	35	0	No	No	Yes	0			GAPDH, UXT, RPS9		No
243	2016	POULTRY SC	1.908	Bologna University	Chicken	Italy	https://doi.org/10.3382/ps/pew268	Detection of differentially expressed genes in broiler pectoralis major muscle affected by White Striping – Wooden Breast myopathies	23	50	0	73	0	No	No	No	3	GAPDH, RPL32, YWHAZ	NormFinder	GAPDH, YWHAZ		No
236	2017	POULTRY SC	1.908	Yangzhou University	Chicken	China	https://doi.org/10.3382/ps/pew378	Reactivation of development-related genes by the DNA methylation inhibitor 5-Aza-2?-deoxycytidine in chicken embryo fibroblasts	23	0	0	23	0	No	No	No	0			GAPDH, ACTB		No
186	2017	JAS BIOTEC	2.052	University of Illinois	Cow	United States	https://doi.org/10.1186/s40104-017-0163-7	Peripheral leukocyte and endometrium molecular biomarkers of inflammation and oxidative stress are altered in peripartal dairy cows supplemented with Zn, Mn, and Cu from amino acid complexes and Co from Co glucoheptonate	35	0	0	35	0	No	No	Yes	0			GOLGA5, SMUG1, OSBPL2, GAPDH, RPS9, UXT		Yes	[10(?1/slope)]
213	2016	ANIMAL	1.921		Cow	New Zealand	https://doi.org/10.1017/S1751731116000987	Mammary transcriptome analysis of lactating dairy cows following administration of bovine growth hormone	0	50	0	50	0	No	No	Yes	2	BCLAF1, GPAM	BestKeeper	GPAM, BCLAF1		Yes	LinReg PCR program
60	2015	JDS	2.474	Université de Sherbrooke	Cow	Canada	J. Dairy Sci. 98 :155–168	Genotypic and phenotypic characterization of Staphylococcus aureus causing persistent and nonpersistent subclinical bovine intramammary infections during lactation or the dry period	0	0	0	0	0	No	No	No	0			GYRB	No	Yes	Standard curve
165	2016	JAS	1.863	South China Agricultural University	Hens	China	J. Anim. Sci. 2016.94:2014–2023	Xanthophyll supplementation reduced inflammatory mediators and apoptosis in hens and chicks	35	50	0	85	0	No	Yes	No	3	HMBS, ACTB, GAPDH	GeNorm	HMBS, ACTB, GAPDH	No	Yes	?
137	2014	JAS	1.863	Szent István University	Pig	Hungary	J. Anim. Sci. 2014.92:3835–3845	Effects of Lactobacillus plantarum 2142 and sodium n-butyrate in lipopolysaccharide-triggered inflammation: Comparison of a porcine intestinal epithelial cell line and primary hepatocyte monocultures with a porcine enterohepatic co-culture system	23	50	0	73	0	No	Yes	No	2	HPRT, CycA	GeNorm	HPRT, CycA	No	Yes	E = 10 (–1/ slope)
158	2016	JAS	1.863	Kyoto University	Cattle	Japan	J. Anim. Sci. 2016.94:5097–5104	Expression of uncoupling protein 1 in bovine muscle cells	0	0	0	0	0	No	No	No	0			HPRT1	No	No
142	2015	JAS	1.863	Université de Toulouse	Pig	France	J. Anim. Sci. 2015.93:2745–2758	Divergent selection for residual feed intake affects the transcriptomic and proteomic profiles of pig skeletal muscle	35	50	0	85	0	No	Yes	Yes	3	HPRT1, PPIA, YWHAZ	GeNorm	HPRT1, PPIA, YWHAZ	No	Yes	Standard curve
156	2016	JAS	1.863	INRA	Pig	France	J. Anim. Sci. 2016.94:5042–5054	Increased expressions of genes and proteins involved in mitochondrial oxidation and antioxidant pathway in adipose tissue of pigs selected for a low residual feed intake	35	50	0	85	0	No	Yes	Yes	4	HPRT1, B2M, PPIA, YWHAZ	GeNorm	HPRT1, PPIA, YWHAZ	No	Yes	Standard curve
8	2014	JDS	2.474	University of Illinois	Cow	United States	J. Dairy Sci. 97 :3441–3448	Inflammation- and lipid metabolism-related gene network expression in visceral and subcutaneous adipose depots of Holstein cows	35	50	0	85	0	No	No	No	10	KEAP1, TRIM41, MRP63	GeNorm	KEAP1, TRIM41, MRP63	No	No
12	2014	JDS	2.474	University of Illinois	Cow	United States	J. Dairy Sci. 97 :3431–3440	Overfeeding energy upregulates peroxisome proliferator-activated receptor (PPAR)?-controlled adipogenic and lipolytic gene networks but does not affect proinflammatory markers in visceral and subcutaneous adipose depots of Holstein cows	35	50	0	85	0	No	No	No		KEAP1, TRIM41, MRP63, LGALS4, UQCRC2, CREB3, RTN2, ZNF3, PPP4C, NONO, ADSL	GeNorm	KEAP1, TRIM41, MRP63	No	No
94	2016	JDS	2.474	Bonn	Cow	Germany	J. Dairy Sci. 99:1549–1559	Longitudinal changes in adipose tissue of dairy cows from late pregnancy to lactation. Part 1: The adipokines apelin and resistin and their relationship to receptors linked with lipolysis	35	50	15	100	0	No	Yes	Yes	0	LRP10, EMD, RNA Pol2, MARVELD1, EIF3K, HPCAL1	qBase +	LRP10, EMD, RNA Pol2, MARVELD1, EIF3K	No	No
90	2015	JDS	2.474	University of Maryland	Cow	United States	J. Dairy Sci. 98:7102–7114	Hepatic metabolic response of Holstein cows in early and mid lactation is altered by nutrient supply and lipopolysaccharide in vitro	23	50	15	88	0	No	Yes	Yes	4	ACTB, GAPDH, LRP10, HPCAL1	GeNorm	LRP10, HPCAL1	Yes	Yes	Standard curve
65	2013	JDS	2.474	AgResearch Grasslands	Cow	New Zealand	J. Dairy Sci. 96 :2327–2338	Increased milk protein synthesis in response to exogenous growth hormone is associated with changes in mechanistic (mammalian) target of rapamycin (mTOR)C1-dependent and independent cell signaling	23	50	0	73	0	No	No	No	2	MAPK1, SHC1	NormFinder	MAPK1, SHC1	No	No
18	2014	JDS	2.474	University of Auckland	Cow	New Zealand	J. Dairy Sci. 97 :2701–2717	Gene expression in liver and adipose tissue is altered during and after temporary changes to postpartum milking frequency	23	50	15	88	0	No	No	Yes		RPS15A, YWAHZ, MRPL39, EIF3K, ACTB	GeNorm, NormFinder	MRPL39, ACTB	No	Yes	Standard curve
29	2016	JDS	2.474	Oregon State University	Goat	China	J. Dairy Sci. 99:783–795	Overexpression of SREBP1 (sterol regulatory element binding protein 1) promotes de novo fatty acid synthesis and triacylglycerol accumulation in goat mammary epithelial cells	35	50	15	100	0	No	Yes	Yes	0	MRPL39, RSP9, UXT	GeNorm	MRPL39, RPS9, UXT	yes	Yes	LinRegPCR
17	2014	JDS	2.474	USDA	Cow	United States	J. Dairy Sci. 97 :4193–4207	Transcriptional regulators transforming growth factor-?1 and estrogen-related receptor-? identified as putative mediators of calf rumen epithelial tissue development and function during weaning	0	0	0	0	0	No	No	Yes	0			NONE	No	No
77	2013	JDS	2.474	Penn State	Cow	United States	J. Dairy Sci. 96 :8024–8034	Copy number variation of PRAMEY across breeds and its association with male fertility in Holstein sires	0	0	0	0	0	No	No	No	0			NONE	No	No
179	2017	GEN SEL EVO	2.964		Poultry	France	https://doi.org/10.1186/s12711-016-0275-0	Long noncoding RNA repertoire in chicken liver and adipose tissue	0	0	0	0	0	No	Yes	Yes	0			NONE	No	No
225	2017	POULTRY SC	1.908	University of Virginia School of Medicine	Chicken	United States	https://doi.org/10.3382/ps/pex078	Lysolecithin as feed additive enhances collagen expression and villus length in the jejunum of broiler chickens	0	0	0	0	0	No	No	Yes	0			NONE		No
257	2016	POULTRY SC	1.908	USDA	Chicken	United States	https://doi.org/10.3382/ps/pew038	Impact of broiler egg storage on the relative expression of selected blastoderm genes associated with apoptosis, oxidative stress, and fatty acid metabolism	0	0	0	0	0	No	No	No	0			NONE		Yes	comparative Ct method
201	2016	JAS BIOTEC	2.052	University of Illinois	Cow	United States	https://doi.org/10.1186/s40104-016-0077-9	Peripartal rumen-protected methionine supplementation to higher energy diets elicits positive effects on blood neutrophil gene networks, performance and liver lipid content in dairy cows	35	0	0	35	0	No	Yes	Yes	3	OSBPL2, GOLGA5, SMUG1		OSBPL2, GOLGA5, SMUG1		Yes	Standard curve
69	2015	JDS	2.474	INRA	Cow	France	J. Dairy Sci. 98:8775–8787	In vivo inhibition followed by exogenous supplementation demonstrates galactopoietic effects of prolactin on mammary tissue and milk production in dairy cows	0	50	0	65	0	No	No	Yes	4	PPIA, R18S, GAPDH, RPLP0	GeNorm, NormFinder	PPIA	No	No
180	2016	GEN SEL EVO	2.964		Cow	Norway	https://doi.org/10.1186/s12711-016-0257-2	Fine mapping of a QTL on bovine chromosome 6 using imputed full sequence data suggests a key role for the group-specific component (GC) gene in clinical mastitis and milk production	0	0	0	0	0	No	Yes	Yes	0			PPIA	No	Yes	Dilution
7	2013	JDS	2.474	INRA	Cow	France	J. Dairy Sci. 96 :7591–7602	Expression of adipokine and lipid metabolism genes in adipose tissue of dairy cows differing in a female fertility quantitative trait locus	35	0	0	35	0	No	No	No	0			PPIA, RPS9, RPL19, GAPDH	No	Yes	Standard curve
62	2015	JDS	2.474	Instituto de Ganadería de Montaña	Ewes	Spain	J. Dairy Sci. 98 :1961–1971	Reductions in milk ?9-desaturation ratios to oral dosing of cobalt-acetate are accompanied by the downregulation of SCD1 in lactating ewes	35	50	15	100	0	No	No	Yes	3	PPIA, UXT, EIF3K	GeNorm	PPIA, UXT, EIF3K	No	No
203	2016	JAS BIOTEC	2.052	NARO Institute of Livestock and Grassland Science	Cow	Japan	https://doi.org/10.1186/s40104-016-0068-x	Lactogenic hormones alter cellular and extracellular microRNA expression in bovine mammary epithelial cell culture	0	0	0	0	0	No	No	No	0			RNU6-6P, cel-miR-39, 18s		No
176	2017	JAS	1.863	Iowa State University	Pig	United States	J. Anim. Sci. 2017.95:279–290	Fermentation products as feed additives mitigate some ill-effects of heat stress in pigs	0	0	0	0	0	No	No	No	0			RPL19	No	Yes	Standard curve
138	2014	JAS	1.863	Freie Universität Berlin	Pig	Germany	J. Anim. Sci. 2014.92:5009–5018	Effect of dietary zinc oxide on jejunal morphological and immunological characteristics in weaned piglets	35	0	0	35	0	No	Yes	No	0			RPL19, RPL13, B2M	No	Yes	Standard curve
10	2016	JDS	2.474	INRA	Cow	France	J. Dairy Sci. 99:10109–10127	Effect of a long-chain n-3 polyunsaturated fatty acid–enriched diet on adipose tissue lipid profiles and gene expression in Holstein dairy cows	35	0	0	35	0	No	No	No	0			RPL19, RPS9, PPIA	No	No
4	2016	JDS	2.474	University of Auckland	Cow	New Zealand	J. Dairy Sci. 99:6470–6483	Parturition in dairy cows temporarily alters the expression of genes in circulating neutrophils	23	50	15	88	0	No	No	Yes	4	RPL19, YWHAZ	GeNorm, NormFinder	RPL19, YWHAZ	No	Yes	Standard curve
120	2013	JAS	1.863		Pig	United States	J. Anim. Sci. 2013.91:5183–5193	Heat stress and reduced plane of nutrition decreases intestinal integrity and function in pigs	0	0	0	0	0	No	Yes	Yes	0			RPL32	No	No
132	2014	JAS	1.863	Iowa State University	Pig	United States	J. Anim. Sci. 2014.92:5444–5454	Short-term exposure to heat stress attenuates appetite and intestinal integrity in growing pigs	0	0	0	0	0	No	No	No	4			RPL32	No	No
166	2016	JAS	1.863	Iowa State University	Pig	United States	J. Anim. Sci. 2016.94:523–532	The effect of porcine reproductive and respiratory syndrome virus and porcine epidemic diarrhea virus challenge on growing pigs II: Intestinal integrity and function	35	0	0	35	0	No	No	No	0			RPL32, ACTB, TOP2B	No	No
246	2017	POULTRY SC	1.908	University of Ljubljana	Chicken	Slovenia	https://doi.org/10.3382/ps/pew296	The diverse effects of ?- and ?-tocopherol on chicken liver transcriptome	35	50	0	85	0	No	No	Yes	?	RPL4, RPLP0, PPIB, EIF2A	GeNorm	RPL4, RPLP0, PPIB, EIF2A		Yes	citation
184	2017	JAS BIOTEC	2.052	Agroscope Posieux	Pig	Switzerland	https://doi.org/10.1186/s40104-017-0188-y	Impact of dietary l-arginine supply during early gestation on myofiber development in newborn pigs exposed to intra-uterine crowding	23	0	0	23	0	No	No	No	0			RPL4, TBP		No
109	2013	JAS	1.863		Cattle	Japan	J. Anim. Sci. 2013.91:90–103	Profiling of differentially expressed microRNA and the bioinformatic target gene analyses in bovine fast- and slow-type muscles by massively parallel sequencing	0	0	0	0	0	No	No	Yes	0			RPL7	No	Yes	?
47	2016	JDS	2.474	University of Alberta	Cow	Canada	J. Dairy Sci. 99:8733–8745	Characteristics of dairy cows with a greater or lower risk of subacute ruminal acidosis: Volatile fatty acid absorption, rumen digestion, and expression of genes in rumen epithelial cells	35	0	0	35	0	No	No	Yes	0			RPLP0, ACTB, GAPDH	No	Yes	Standard curve
193	2016	JAS BIOTEC	2.052	University College Dublin, Animal and Grassland Research and Innovation Centre	Cow	Ireland	https://doi.org/10.1186/s40104-016-0114-8	Examination of the molecular control of ruminal epithelial function in response to dietary restriction and subsequent compensatory growth in cattle	35	50	15	100	0	No	Yes	Yes	5	RPLP0, GAPDH, ATP5B, HPRT1, B2M	GeNorm	RPLP0, GAPDH, ATP5B, HPRT1, B2M	Yes	Yes	serial dilution
129	2014	JAS	1.863		Cattle	Australia	J. Anim. Sci. 2014.92:443–455	A post-transcriptional mechanism regulates calpastatin expression in bovine skeletal muscle	0	50	0	50	0	No	No	Yes	1	RPLPO	NormFinder	RPLPO	No	Yes	Standard curve
110	2013	JAS	1.863		Cattle	United States	J. Anim. Sci. 2013.91:1–9	Comparison of gene expression and fatty acid profiles in concentrate and forage finished beef	0	50	0	50	0	No	Yes	Yes	3	ACTB, RPS15A, 18s	BestKeeper	RPS15A	No	Yes	Standard curve
15	2014	JDS	2.474	University of Auckland	Cow	New Zealand	J. Dairy Sci. 97 :838–850	The expression of genes involved in hepatic metabolism is altered by temporary changes to milking frequency	23	50	0	73	0	No	Yes	Yes		RPS15A, YWAHZ	GeNorm, NormFinder	RPS15A, YWAHZ	No	Yes	Standard curve
240	2017	POULTRY SC	1.908	Hiroshima University	Chicken	Japan	https://doi.org/10.3382/ps/pew366	Effects of inhibitors of transcription factors, nuclear factor-?B and activator protein 1, on the expression of proinflammatory cytokines and chemokines induced by stimulation with Toll-like receptor ligands in hen vaginal cells	0	0	0	0	0	No	No	No	0			RPS17		Yes	comparative Ct method
185	2017	JAS BIOTEC	2.052	University of São Paulo	Cow	Brazil	https://doi.org/10.1186/s40104-017-0185-1	Evidence of endometrial amino acid metabolism and transport modulation by peri-ovulatory endocrine profiles driving uterine receptivity	23	50	15	88	0	No	No	No	3	RPS18, cyclophilin, ACTB, GAPDH	GeNorm	RPS18, Cyc, ACTB, GAPDH	No	no
21	2013	JDS	2.474	University of Illinois	Cow	United States	J. Dairy Sci. 96 :2201–2213	Feed restriction, but not l-carnitine infusion, alters the liver transcriptome by inhibiting sterol synthesis and mitochondrial oxidative phosphorylation and increasing gluconeogenesis in mid-lactation dairy cows	0	0	0	0	0	No	No	Yes	0			RPS9	No	No
46	2013	JDS	2.474	Ohio Agricultural Research and Development Center	Cow	United States	J. Dairy Sci. 96 :3845–3856	Jersey calf performance in response to high-protein, high-fat liquid feeds with varied fatty acid profiles: Blood metabolites and liver gene expression	0	0	0	0	0	No	Yes	No	0			RPS9	No	Yes	Standard curve
70	2014	JDS	2.474	Cornell University	Cow	United States	J. Dairy Sci. 97 :6164–6176	The effects of conjugated linoleic acid isomers cis-9,trans-11 and trans-10,cis-12 on in vitro bovine embryo production and cryopreservation	0	0	0	0	0	No	No	No	0			RPS9	No	Yes	Standard curve
67	2013	JDS	2.474	University of Veterinary Medicine Hannover	Cow	Germany	J. Dairy Sci. 96 :3737–3749	Hepatic mRNA expression of acid labile subunit and deiodinase 1 differs between cows selected for high versus low concentrations of insulin-like growth factor 1 in late pregnancy	23	0	0	23	0	No	No	Yes	0			RPS9, GAPDH	No	No
84	2015	JDS	2.474	University of Veterinary Medicine Hannover	Cow	Germany	J. Dairy Sci. 98 :2409–2418	The somatotropic axis during the physiological estrus cycle in dairy heifers—Effect on hepatic expression of GHR and SOCS2	23	0	0	23	0	No	No	Yes	0			RPS9, GAPDH	No	No
35	2015	JDS	2.474	University of Maryland	Cow	United States	J. Dairy Sci. 98:6139–6150	Glucose supplementation has minimal effects on blood neutrophil function and gene expression in vitro	23	50	15	88	0	No	Yes	Yes	4	RSP9, GOLGA5, GAPDH, OSBPL	GeNorm	RPS9, OSBPL	Yes	Yes	Standard curve
2	2014	JDS	2.474	Shenyang Agricultural University	Yak	China	J. Dairy Sci. 97:902-910	Technical note: Selection of suitable reference genes for studying gene expression in milk somatic cell of yak (Bos grunniens) during the lactation cycle	35	50	15	100	1	Yes	Yes	Yes	10	ACTB, B2M, GAPDH, GTP, MRPL39, PPP1R11, RPS9, RPS15, UXT, RN18S1	GeNorm	RPS9, PPP1R11, UXT, MRPL39	Yes	Yes	standard curve
102	2015	JDS	2.474	Kansas State University	Cow	United States	J. Dairy Sci. 98 :3236–3246	Yeast product supplementation modulated humoral and mucosal immunity and uterine inflammatory signals in transition dairy cows	35	0	0	35	0	No	No	Yes	0			RPS9, RPS15, ACTB	No	No
11	2013	JDS	2.474	Central Veterinary Institute of Wageningen University and Research Centre	Cow	Netherlands	J. Dairy Sci. 96 :3723–3736	Early host response in the mammary gland after experimental Streptococcus uberis challenge in heifers	0	50	0	50	0	No	No	No	5	16S,ACTB, sdhA, eif2b2, ppiA	GeNorm	SDHA	No	Yes	Standard curve
143	2015	JAS	1.863	Moredun Research Institute	Broilers	United Kingdom	J. Anim. Sci. 2015.93:3152–3163	Genome wide transcriptomic analysis identifies pathways affected by the infusion of Clostridium perfringens culture supernatant in the duodenum of broilers in situ	23	50	0	73	0	No	Yes	Yes	2	SF3A1, ACTB	GeNorm, Qbase plus software	SF3A1, ACTB	No	No
160	2016	JAS	1.863	Polish Academy of Science	Cattle	Poland	J. Anim. Sci. 2016.94:4536–4548	Study of bovine Mef2B gene: the temporal-spatial expression patterns, polymorphism and association analysis with meat production traits	35	0	0	35	0	No	Yes	No	0	SF3A1, EEFIA2, TBP		SF3A1, EEFIA2, TBP	No	No
155	2016	JAS	1.863	Southwest University	Cattle	China	J. Anim. Sci. 2016.94:1398–1407	A tremendous expansion of TSPY copy number in crossbred bulls (Bos taurus × Bos grunniens)	0	0	0	0	0	No	No	No	0			SRY, DDX3Y	No	Yes	Standard curve
115	2013	JAS	1.863		Pig	Netherlands	J. Anim. Sci. 2013.91:5589–5598	Predicted high-performing piglets exhibit more and larger skeletal muscle fibers	0	0	0	0	0	No	Yes	Yes	0			TBP	No	Yes	ABI PRISM 310 genetic analyzer
144	2015	JAS	1.863	Iowa State University	Pig	United States	J. Anim. Sci. 2015.93:2134–2143	Transcript profiles in longissimus dorsi muscle and subcutaneous adipose tissue: A comparison of pigs with different postweaning growth rates	0	0	0	0	0	No	No	Yes	0			TOP2B	No	No
111	2013	JAS	1.863		Cattle	France	J. Anim. Sci. 2013.91:3059–3069	Breed and dietary linseed affect gene expression of enzymes and transcription factors involved in n-3 long chain polyunsaturated fatty acids synthesis in longissimus thoracis muscle of bulls	35	0	0	35	0	No	Yes	Yes	0			TOP2B, TBP, RPLP0	No	No
56	2016	JDS	2.474	Hopkirk Research Institute	Cow	New Zealand	J. Dairy Sci. 99:2329–2338	Prepartum feeding level and body condition score affect immunological performance in grazing dairy cows during the transition period	0	0	0	0	0	No	Yes	No	0			U1	No	No
75	2015	JDS	2.474	Hopkirk Research Institute	Cow	New Zealand	J. Dairy Sci. 98 :937–946	Grazing dairy cows had decreased interferon-?, tumor necrosis factor, and interleukin-17, and increased expression of interleukin-10 during the first week after calving	0	0	0	0	0	No	Yes	No	3			U1	No	Yes	Standard curve
214	2013	ANIMAL	1.921		Cow, goat	France	https://doi.org/10.1017/S1751731113000475	Selection of reference genes for quantitative real-time PCR normalisation in adipose tissue, muscle, liver and mammary gland from ruminants	35	50	15	100	1	Yes	Yes	Yes	8	CLN3, EIF3K, MRPL39, PPIA, RPLP0, TBP, TOP2B, UXT, CD36	GeNorm	UXT, EIF3K, TBP, PPIA, MRPL39, CLN3	Yes	Yes	[10(-1/slope)-1] * 100
28	2015	JDS	2.474	University of Illinois	Cow	Italy	J. Dairy Sci. 98:5401–5413	The effect of calving in the summer on the hepatic transcriptome of Holstein cows during the peripartal period	35	50	0	85	0	No	No	Yes	3	UXT, GAPDH, RPS9	GeNorm	UXT, GAPDH, RPS9	No	No
14	2017	JDS	2.474	University of Illinois	Goat	China	J. Dairy Sci. 100:797–806	Peroxisome proliferator-activated receptor delta facilitates lipid secretion and catabolism of fatty acids in dairy goat mammary epithelial cells	35	0	0	35	0	No	No	No	0			UXT, MRPL39, RPS9	No	No
48	2015	JDS	2.474	Northwest A&F University	Goat	China	J. Dairy Sci. 98:9001–9014	MicroRNA-24 can control triacylglycerol synthesis in goat mammary epithelial cells by targeting the fatty acid synthase gene	35	50	0	85	0	No	No	No	0	UXT, MRPL39, RPS9	GeNorm	UXT, MRPL39, RPS9	No	Yes	Standard curve
78	2016	JDS	2.474	University of Illinois	Goat	China	J. Dairy Sci. 99:6391–6402	Liver X receptor ? promotes the synthesis of monounsaturated fatty acids in goat mammary epithelial cells via the control of stearoyl-coenzyme A desaturase 1 in an SREBP-1-dependent manner	35	0	0	35	0	No	No	Yes	0			UXT, MRPL39, RPS9	No	No
19	2016	JDS	2.474	Jiangsu Normal University	Cow	China	J. Dairy Sci. 99:4750–4760	Circular RNA of cattle casein genes are highly expressed in bovine mammary gland	35	0	0	35	0	No	No	Yes	0			UXT, RPS9, RPS15	No	No
50	2016	JDS	2.474	Virginia Polytechnic Institute and State University	Cow	United States	J. Dairy Sci. 99:7654–7660	Short communication: Initial evidence supporting existence of potential rumen epidermal stem and progenitor cells	35	50	15	100	0	No	No	Yes	4	UXT, RPS9, RPS15, RPS26	GeNorm	UXT, RPS9, RPS15, RPS26	Yes	No
64	2016	JDS	2.474	University of Zurich	Cow	Switzerland	J. Dairy Sci. 99:4018–4031	Intramammary lipopolysaccharide infusion alters gene expression but does not induce lysis of the bovine corpus luteum	35	0	0	35	0	No	No	Yes	0			YWHAZ, H3F3A, CNOT11, SUZ12, TBP	No	No
